# Supplementary material for: High-Efficiency SERS of 4-Mercaptobenzoic Acid and Biphenyl-4,4′-Dithiol via Nanoparticle-on-Mirror Plasmonic Nanocavities
Source: Nanomaterials (Basel). 2025 Mar 9;15(6):421. doi: 10.3390/nano15060421 (PMC11945916; doi:10.3390/nano15060421)
Supplement: Supplementary file 1 [file nanomaterials-15-00421-s001.zip]

Archive with 1 entries (1 files):
- nanomaterials-3510496-supplementary.pdf
